# Supplementary material for: The Genomic Characteristics of an Arthritis-Causing Salmonella pullorum
Source: Microorganisms. 2023 Dec 14;11(12):2986. doi: 10.3390/microorganisms11122986 (PMC10745331; doi:10.3390/microorganisms11122986)
Supplement: Supplementary file 1 [file microorganisms-11-02986-s001.zip]

Archive with 1 entries (1 files):
- microorganisms-2751470-supplementary.pdf
